# Supplementary material for: Exploring the Needs and Expectations of Inpatients Towards Assistive Technologies During Neuromotor Rehabilitation
Source: Healthcare (Basel). 2026 May 15;14(10):1355. doi: 10.3390/healthcare14101355 (PMC13205515; doi:10.3390/healthcare14101355)
Supplement: Supplementary file 1 [file healthcare-14-01355-s001.zip]

Archive with 1 entries (1 files):
- healthcare-4232927-supplementary.pdf
